# Supplementary material for: The Evolutionary History of Peptidases Involved in the Processing of Organelle-Targeting Peptides
Source: Genome Biol Evol. 2022 Jun 27;14(7):evac101. doi: 10.1093/gbe/evac101 (PMC9291397; doi:10.1093/gbe/evac101)
Supplement: evac101_Supplementary_Data [file evac101_supplementary_data.zip]

Archive with 2 entries (2 files):
- GBE-211218-SuppTables_Figures.R1.docx
- Supplementary_Data1.R1(1).xlsx
