# Supplementary material for: The Evolutionary History of Peptidases Involved in the Processing of Organelle-Targeting Peptides
Source: Genome Biol Evol. 2022 Jun 27;14(7):evac101. doi: 10.1093/gbe/evac101 (PMC9291397; doi:10.1093/gbe/evac101)
Supplement: evac101_Supplementary_Data [file evac101_supplementary_data.zip › Supplementary_Data1.R1(1).xlsx]

## Sheet: Distribution_Taxon
	TaxID	Taxa Name	TaxID	Taxa Name	#Genomes	#PreP	#SPP	#OOP	#MPPA	#MPPB	AMP-resistant bacteria
Archaea	1935183	Asgard group			1	0	0	0	0	0
	1783276	DPANN group			5	0	0	0	0	0
	1783275	TACK group			51	0	0	0	3	0
	93506	unclassified Archaea			8	0	0	1	0	1
	48510	environmental samples			4	0	0	0	0	0
	28890	Euryarchaeota			222	0	0	5	7	0
Eukaryota	2698737	Sar	543769	Rhizaria	1	1	0	2	2	1
			33634	Stramenopiles	24	20	2	85	29	26
			33630	Alveolata	19	18	14	2	26	16
	2611352	Discoba			7	7	0	14	17	12
	2611341	Metamonada			3	8	0	1	1	0
	2608109	Haptista			1	3	0	3	2	1
	554915	Amoebozoa			8	10	3	14	9	11
	554296	Apusozoa			1	2	0	1	1	1
	33154	Opisthokonta	2686024	Rotosphaerida	1	0	0	0	2	1
			28009	Choanoflagellata	2	0	0	3	3	3
			127916	Ichthyosporea	1	1	0	3	1	2
			4751	Fungi	677	630	3	1131	1002	930
			2687318	Filasterea	1	1	0	2	2	1
			33208	Metazoa	354	303	1	471	684	626
	33090	Viridiplantae	3041	Chlorophyta	19	19	26	29	26	22
			35493	Streptophyta	106	122	225	355	205	290
	3027	Cryptophyceae			1	1	4	1	1	1
	2763	Rhodophyta			4	4	1	3	6	3
Bacteria	2138240	Coprothermobacterota			1	0	0	0	1	0
	1930617	Calditrichaeota			1	0	1	0	4	0
	1802340	Nitrospinae/Tectomicrobia group			3	1	4	0	3	0
	1783272	Terrabacteria group	544448	Tenericutes	81	0	0	0	0	0
			2109258	Abditibacteriota	1	0	0	0	6	0
			67819	Armatimonadetes	6	2	1	1	13	0
			1297	Deinococcus-Thermus	27	21	9	23	54	8
			201174	Actinobacteria	1306	8	0	618	1832	24	Mycobacterium
			1798711	Cyanobacteria/Melainabacteria group	142	3	64	121	605	5	Gloeoemargaritales
			1859062	unclassified Terrabacteria group	1	0	0	0	2	0
			1239	Firmicutes	1472	506	0	1	1130	15	Staphylococcus,Bacillus ,Streptococcus,Clostridium,Listeria
			200795	Chloroflexi	35	13	0	1	74	0
	1783270	FCB group	1855361	Candidatus Kryptonia	1	0	0	0	5	0
			142182	Gemmatimonadetes	3	0	5	0	21	0
			68336	Bacteroidetes/Chlorobi group	817	8	1090	1063	2118	59
			1379697	candidate division Zixibacteria	1	0	0	0	5	0
			65842	Fibrobacteres	5	1	0	0	9	1
			456828	Candidatus Cloacimonetes	2	2	3	1	1	0
	1783257	PVC group	134625	Kiritimatiellaeota	1	1	0	0	0	0
			203682	Planctomycetes	83	0	40	47	200	10
			67812	Candidatus Omnitrophica	1	0	0	0	1	0
			204428	Chlamydiae	10	10	0	1	0	0	Chlamydiae
			256845	Lentisphaerae	2	1	1	1	1	0
			74201	Verrucomicrobia	32	0	33	36	59	0
	508458	Synergistetes			13	0	0	0	2	0	Borreliella
	203691	Spirochaetes			45	31	15	7	31	0
	200940	Thermodesulfobacteria			4	0	0	0	5	0
	200938	Chrysiogenetes			1	1	0	0	2	0
	200930	Deferribacteres			7	0	2	6	17	0
	200918	Thermotogae			14	0	0	0	19	1
	200783	Aquificae			13	0	0	3	24	2
	74152	Elusimicrobia			4	0	0	4	4	0
	68297	Dictyoglomi			1	0	0	0	1	0
	57723	Acidobacteria			25	0	11	27	82	0
	49928	unclassified Bacteria			39	14	4	8	67	2
	40117	Nitrospirae			15	0	0	0	59	0
	32066	Fusobacteria			20	2	5	1	23	0
	2323	Bacteria incertae sedis			7	5	3	1	8	0
	1224	Proteobacteria	47936	environmental samples	1	0	0	1	0	0
			1807140	Acidithiobacillia	6	0	0	0	6	0
			1553900	Oligoflexia	13	0	12	12	24	0
			68525	delta/epsilon subdivisions	200	77	63	83	491	6	Campylobacter, Helicobacter
			2008785	Hydrogenophilalia	3	0	0	3	6	0
			580370	Zetaproteobacteria	3	0	0	3	9	0
			28211	Alphaproteobacteria	1037	22	549	851	2204	3	Rickettsiales (Ehrlichia - Rickettsia), Bartonella, Brucella
			1236	Gammaproteobacteria	854	173	338	1171	799	8	Salmonella, Haemophilus, Klebsiella , Acinetobacter, Coxiella, Escherichia, Francisella, Pseudomonas, Shigella, Vibrio, Yersinia
			81684	unclassified Proteobacteria	2	1	1	1	3	1
			28216	Betaproteobacteria	459	14	122	602	638	5	Burkholderia
					8341	2067	2655	6824	12697	2098

## Sheet: AMP-resistant bacteria
Name	TaxID	Publication	Lien
Elizabethkingia anophelis	1117645	Insights from the Genome Annotation of Elizabethkingia anophelis from the Malaria Vector Anopheles gambiae (Figure S4 test la sensibilité à la cercropin A)	https://www.ncbi.nlm.nih.gov/pmc/articles/PMC4026382/#pone.0097715.s004
Campylobacter	194	Identification of genetic loci that contribute to Campylobacter resistance to fowlicidin-1, a chicken host defense peptide	https://www.frontiersin.org/articles/10.3389/fcimb.2012.00032/full
Helicobacter	209	Review of antimicrobial peptides with anti-Helicobacter pylori activity	https://pubmed.ncbi.nlm.nih.gov/30440101/
Neisseria	482	Cationic Antimicrobial Peptide Resistance in Neisseria meningitidis	https://jb-asm-org.insb.bib.cnrs.fr/content/187/15/5387.full
Burkholderia	32008	Extreme antimicrobial peptide and polymyxin B resistance in the genus Burkholderia	https://www.frontiersin.org/articles/10.3389/fcimb.2011.00006/full
Aeromonas hydrophila	644	Experimental Induction of Bacterial Resistance to the Antimicrobial Peptide Tachyplesin I and Investigation of the Resistance Mechanisms	https://aac.asm.org/content/60/10/6067
Coxiella	776	Susceptibility of intracellular Coxiella burnetii to antimicrobial peptides in mouse fibroblast cells	https://pubmed.ncbi.nlm.nih.gov/24364858/
Legionella	445	Potent antimicrobial peptides against Legionella pneumophila and its environmental host, Acanthamoeba castellanii	http://content.ebscohost.com/ContentServer.asp?EbscoContent=dGJyMNXb4kSeprU4v%2BbwOLCmsEmep69Ss6u4SrOWxWXS&ContentCustomer=dGJyMOzpsE2xqK5IuePfgeyx9Yvf5ucA&T=P&P=AN&S=R&D=mnh&K=25592737
Francisella	262	Francisella novicida Two-Component System Response Regulator BfpR Modulates iglC Gene Expression, Antimicrobial Peptide Resistance, and Biofilm Production	https://www.frontiersin.org/articles/10.3389/fcimb.2020.00082/full#F6
Pasteurella multocida	747	Characterization of Two Novel Lipopolysaccharide Phosphoethanolamine Transferases in Pasteurella multocida and Their Role in Resistance to Cathelicidin-2	https://iai.asm.org/content/85/11/e00557-17
Haemophilus	724	Haemophilus ducreyi SapA Contributes to Cathelicidin Resistance and Virulence in Humans	https://iai.asm.org/content/78/3/1176
Vibrio	662	Resistance to Antimicrobial Peptides in Vibrios	https://www.ncbi.nlm.nih.gov/pmc/articles/PMC4790380/
Acinetobacter	469	Cathelicidin antimicrobial peptide from Alligator mississippiensis has antibacterial activity against multi-drug resistant Acinetobacter baumanii and Klebsiella pneumoniae	https://www-sciencedirect-com.insb.bib.cnrs.fr/science/article/pii/S0145305X16304293?via%3Dihub
		In vivo synthesis of monolysocardiolipin and cardiolipin by Acinetobacter baumannii phospholipase D and effect on cationic antimicrobial peptide resistance	https://sfamjournals.onlinelibrary.wiley.com/doi/pdfdirect/10.1111/1462-2920.15231
Pseudomonas	286	The evolution of antimicrobial peptide resistance	https://www.nature.com/articles/ncomms13002.pdf
		in Pseudomonas aeruginosa is shaped by strong
		epistatic interactions
		Induction by Cationic Antimicrobial Peptides and Involvement in Intrinsic Polymyxin and Antimicrobial Peptide Resistance, Biofilm Formation, and Swarming Motility of PsrA in Pseudomonas aeruginosa	https://jb-asm-org.insb.bib.cnrs.fr/content/190/16/5624.full
Yersinia	629	Capsular antigen fraction 1 and Pla modulate the susceptibility of Yersinia pestis to pulmonary	https://iai.asm.org/content/76/4/1456.long
		antimicrobial peptides such as cathelicidin.
Morganella morganii	582	Susceptibility of Gram-Negative Bacteria to Polymyxin B Nonapeptide	https://aac.asm.org/content/aac/25/6/701.full.pdf
Shigella	620	The regulatory protein PhoP controls susceptibility to the host inflammatory response in Shigella flexneri	https://onlinelibrary.wiley.com/doi/full/10.1046/j.1462-5822.2000.00065.x?sid=nlm%3Apubmed
Esherichia	561	The CpxR/CpxA Two-component Regulatory System Up-regulates the Multidrug Resistance Cascade to Facilitate Escherichia coli Resistance to a Model Antimicrobial Peptide	https://www.jbc.org/article/S0021-9258(20)47462-9/fulltext
Salmonella	590	A PhoP-regulated outer membrane protease of Salmonella enterica serovar typhimurium promotes resistance to alpha-helical antimicrobial peptides.	https://jb.asm.org/content/182/14/4077.long
		Salmonella enterica serovar Typhi has a 4.1 kb genetic island inserted within the sapABCDF operon that causes loss of resistance to the antimicrobial peptide protamine	https://pubmed.ncbi.nlm.nih.gov/20551214/
		Transcriptional analysis reveals the relativity of acid tolerance and antimicrobial peptide resistance of Salmonella	https://www-sciencedirect-com.insb.bib.cnrs.fr/science/article/pii/S0882401018317510?via%3Dihub
Klebsiella pneumoniae	573	Klebsiella pneumoniae AcrAB efflux pump contributes to antimicrobial resistance and virulence	https://pubmed.ncbi.nlm.nih.gov/19858254/
Brucella	234	The ABC transporter YejABEF is required for resistance to antimicrobial peptides and the virulence of Brucella melitensis	https://www.nature.com/articles/srep31876
Mycobacterium	1763	Comparative analysis of antimicrobial resistance genes of Mycobacterium tuberculosis and Mycobacterium bovis in silico	https://www.ijidonline.com/article/S1201-9712(20)30929-2/fulltext
		A novel derivative of the fungal antimicrobial peptide plectasin is active against Mycobacterium tuberculosis	https://www.sciencedirect.com/science/article/pii/S1472979218303470?via%3Dihub
		Activity of LL-37, CRAMP and antimicrobial peptide-derived compounds E2, E6 and CP26 against Mycobacterium tuberculosis	https://www-sciencedirect-com.insb.bib.cnrs.fr/science/article/pii/S0924857912003834?via%3Dihub
Clostridium	1485	Toxinotyping and molecular characterization of antimicrobial resistance in Clostridium perfringens isolated from different sources of livestock and poultry	https://www-sciencedirect-com.insb.bib.cnrs.fr/science/article/pii/S1075996420301542?via%3Dihub
Streptococcus	1301	Proteinases of common pathogenic bacteria	https://pubmed.ncbi.nlm.nih.gov/12366839/
		degrade and inactivate the antibacterial peptide LL-37.
Listeria	1637	The VirAB ABC Transporter Is Required for VirR Regulation of Listeria monocytogenes Virulence and Resistance to Nisin
Staphylocaccus	1279	Bacitracin and nisin resistance in Staphylococcus aureus: a novel pathway involving the BraS/BraR two-component system (SA2417/SA2418) and both the BraD/BraE and	https://onlinelibrary.wiley.com/doi/pdfdirect/10.1111/j.1365-2958.2011.07735.x
		VraD/VraE ABC transportersmmi_7735
		Transcriptome analysis of the responses of Staphylococcus aureus to antimicrobial peptides and characterization of the roles of vraDE and vraSR in antimicrobial resistance	https://www.ncbi.nlm.nih.gov/pmc/articles/PMC2748101/pdf/1471-2164-10-429.pdf
Bacillus	1386	The BceRS two-component regulatory system induces expression	https://onlinelibrary.wiley.com/doi/full/10.1046/j.1365-2958.2003.03653.x?sid=nlm%3Apubmed
		of the bacitracin transporter, BceAB, in Bacillus subtilis.
Enterobacteriacae	543	Susceptibility of Gram-Negative Bacteria to Polymyxin B Nonapeptide	https://aac.asm.org/content/aac/25/6/701.full.pdf
Enterococcus	22	Increased membrane surface positive charge and altered membrane fluidity leads to cationic antimicrobial peptide resistance in Enterococcus faecalis	https://www.sciencedirect.com/science/article/pii/S0005273615000863?via%3Dihub
Rhizobiaceae	82115	Rhizobial peptidase HrrP cleaves host-encoded signaling peptides and mediates symbiotic compatibility	https://www.pnas.org/content/112/49/15244
		Sinorhizobium meliloti genes involved in tolerance to the antimicrobial peptide protamine	https://academic-oup-com.insb.bib.cnrs.fr/femsle/article/264/2/160/551258
Proteus mirabilis	529507	Susceptibility of Gram-Negative Bacteria to Polymyxin B Nonapeptide	https://aac.asm.org/content/aac/25/6/701.full.pdf
Porphyromonas gingivalis	242619	OmpA-Like Proteins of Porphyromonas gingivalis Mediate Resistance to the Antimicrobial Peptide LL-37	https://www.hindawi.com/journals/jpath/2018/2068435/
Pectobacterium	218491	Antimicrobial Peptide Resistance Genes in the Plant Pathogen Dickeya dadantii	https://hal.archives-ouvertes.fr/hal-01385489
Dickeya dadantii	198628	Antimicrobial Peptide Resistance Genes in the Plant Pathogen Dickeya dadantii	https://hal.archives-ouvertes.fr/hal-01385490

## Sheet: Outgroup sequences
	Uniprot ID of sequences used as outgroups	description
MPP	R6BYH9, Q7MXI9, A0A077EHC4, H1XU05, A0A4V2ZQ29	SPP sequences
PreP	B8E2S6, A0A0X1KQS8, Q7MXS2, R6BRK2, A0A518LIT6	MPP sequences
SPP	B8E2S6, A0A0X1KQS8, Q7MXS2, R6BRK2, A0A518LIT6	MPP sequences

## Sheet: Archaea_homologs
Peptidase	homologs in Archaea	RefSeq proteomes	UniProt complement	nr complement	Total	% Archaea species (1937)	% Asgard species (44)
MPP	#proteins	11	241	6	258
	# species	10	83	6	99	5.111
	# Asgard species	0	1	0	1		2.27273
SPP	#proteins	0	2	0	2
	# species	0	1	0	1	0.0516262
	# Asgard species	0	0	0	0		0
PreP	#proteins	0	0	1	1
	# species	0	0	1	1	0.0516262
	# Asgard species	0	0	0	0		0
OOP	#proteins	6	56	12	74
	# species	6	25	11	42	2.1683
	# Asgard species	0	1	0	1		2.27273
